# Supplementary material for: How a Green Roof Becomes Biodiverse: Vegetation Analysis on a Green Roof with no Maintenance in Rome (Italy)
Source: Plants (Basel). 2025 Oct 16;14(20):3180. doi: 10.3390/plants14203180 (PMC12567229; doi:10.3390/plants14203180)
Supplement: Supplementary file 1 [file plants-14-03180-s001.zip]

Archive with 1 entries (1 files):
- plants-3902241-supplementary.pdf
